# Supplementary material for: Postbiotics of Naturally Fermented Synbiotic Mixture of Rice Water Aids in Promoting Colonocyte Health
Source: Biomolecules. 2024 Mar 13;14(3):344. doi: 10.3390/biom14030344 (PMC10968502; doi:10.3390/biom14030344)
Supplement: Supplementary file 1 [file biomolecules-14-00344-s001.zip]

Archive with 1 entries (1 files):
- biomolecules-2777865-supplementary.pdf
